# Supplementary material for: Health and health system impacts of China’s comprehensive primary healthcare reforms: a systematic review
Source: Health Policy Plan. 2023 Jul 28;38(9):1064–78. doi: 10.1093/heapol/czad058 (PMC10566320; doi:10.1093/heapol/czad058)
Supplement: czad058_Supp [file czad058_supp.zip]

Archive with 2 entries (2 files):
- suppl_data/Appendix_revised.pdf
- suppl_data/Research checklists.docx
